# Supplementary material for: A real-world intention-to-treat analysis of a decade’s experience of treatment of hepatitis C with interferon-based therapies
Source: F1000Res. 2016 Aug 24;5:2061. [Version 1] doi: 10.12688/f1000research.9114.1 (PMC5034792; doi:10.12688/f1000research.9114.1)
Supplement: Data for real world intention-to-treat analysis of a decade's experience of treatment of hepatitis C with interferon-based therapies — Underlying source data are provided. All data were collated in a computer-based database. Analyses were descriptive and calculations were performed using Microsoft Excel 2016 software. Description of each file can be found in the 'data description' file provided. [file f1000research-5-9808-s0000.tgz]

Archive with 1 entries (1 files):
- 056dbc3b-6852-40fa-b1cf-cbfb8754f17d_raw_data.zip
